# Supplementary material for: CLEAR Lenticule Extraction for Enhancement After Primary Lenticule Extraction Surgery
Source: J Clin Med. 2026 Jun 28;15(13):5036. doi: 10.3390/jcm15135036 (PMC13362835; doi:10.3390/jcm15135036)
Supplement: Supplementary file 1 [file jcm-15-05036-s001.zip]

Archive with 1 entries (1 files):
- jcm-4382261-supplementary.pdf
